# Supplementary material for: Real-time impacts of air pollution on the health, well-being, and daily life of children and young people in Delhi and Dhaka
Source: PLOS Glob Public Health. 2026 Jun 23;6(6):e0005382. doi: 10.1371/journal.pgph.0005382 (PMC13289869; doi:10.1371/journal.pgph.0005382)
Supplement: S1 Table — Breakdown of age, gender, parental status, and income for survey participants. (XLSX) [file pgph.0005382.s006.xlsx]

## Sheet: Sheet1
S1 Table : Cross tabulations of Air Quality Event by Socio-demographic Variables and City, with Chi-Square Test Results.
This table presents a series of crosstabulations analyzing the association between air quality events (Good Air Quality vs. High Air Pollution) and various socio-demographic factors across Delhi and Dhaka. Variables include parent status, gender, monthly income, age group, and child age group. Chi-square test statistics, degrees of freedom, and significance levels (including exact tests where app…
		City		Total
		Delhi	Dhaka
Event	Good Air Quality	166	106	272
	High Air Pollution	199	343	542
Total		365	449	814
Event * Parent * City Crosstabulation
Count
City			Parent		Total
			No	Yes
Delhi	Event	Good Air Quality	102	64	166
		High Air Pollution	128	71	199
	Total		230	135	365
Dhaka	Event	Good Air Quality	52	54	106
		High Air Pollution	102	241	343
	Total		154	295	449
Total	Event	Good Air Quality	154	118	272
		High Air Pollution	230	312	542
	Total		384	430	814
Chi-Square Tests
City		Value	df	Asymptotic Significance (2-sided)	Exact Sig. (2-sided)	Exact Sig. (1-sided)
Delhi	Pearson Chi-Square	.321c	1	0.571
	Continuity Correctionb	0.21	1	0.647
	Likelihood Ratio	0.321	1	0.571
	Fisher's Exact Test				0.588	0.323
	N of Valid Cases	365
Dhaka	Pearson Chi-Square	13.411d	1	<.001
	Continuity Correctionb	12.568	1	<.001
	Likelihood Ratio	12.984	1	<.001
	Fisher's Exact Test				<.001	<.001
	N of Valid Cases	449
Total	Pearson Chi-Square	14.618a	1	<.001
	Continuity Correctionb	14.054	1	<.001
	Likelihood Ratio	14.631	1	<.001
	Fisher's Exact Test				<.001	<.001
	N of Valid Cases	814
a 0 cells (0.0%) have expected count less than 5. The minimum expected count is 128.31.
b Computed only for a 2x2 table
c 0 cells (0.0%) have expected count less than 5. The minimum expected count is 61.40.
d 0 cells (0.0%) have expected count less than 5. The minimum expected count is 36.36.
Crosstab
Count
City			Gender			Total
			Female	Male	Other/ Prefer not to say
Delhi	Event	Good Air Quality	31	133	2	166
		High Air Pollution	75	113	11	199
	Total		106	246	13	365
Dhaka	Event	Good Air Quality	53	41	12	106
		High Air Pollution	119	212	12	343
	Total		172	253	24	449
Total	Event	Good Air Quality	84	174	14	272
		High Air Pollution	194	325	23	542
	Total		278	499	37	814
Chi-Square Tests
City		Value	df	Asymptotic Significance (2-sided)
Delhi	Pearson Chi-Square	23.328b	2	<.001
	Likelihood Ratio	24.328	2	<.001
	N of Valid Cases	365
Dhaka	Pearson Chi-Square	21.909c	2	<.001
	Likelihood Ratio	20.858	2	<.001
	N of Valid Cases	449
Total	Pearson Chi-Square	2.079a	2	0.354
	Likelihood Ratio	2.091	2	0.352
	N of Valid Cases	814
a 0 cells (0.0%) have expected count less than 5. The minimum expected count is 12.36.
b 0 cells (0.0%) have expected count less than 5. The minimum expected count is 5.91.
c 0 cells (0.0%) have expected count less than 5. The minimum expected count is 5.67.
Crosstab
Count
City			Monthly Income						Total
			<$100	$100 to $499	$1500 to $4000	$4000+	$500 to $1499	I don't know
Delhi	Event	Good Air Quality	30	17	31	4	10	74	166
		High Air Pollution	42	9	5	12	3	128	199
	Total		72	26	36	16	13	202	365
Dhaka	Event	Good Air Quality	74	4	4	2	2	20	106
		High Air Pollution	112	86	15	3	12	115	343
	Total		186	90	19	5	14	135	449
Total	Event	Good Air Quality	104	21	35	6	12	94	272
		High Air Pollution	154	95	20	15	15	243	542
	Total		258	116	55	21	27	337	814
Chi-Square Tests
City		Value	df	Asymptotic Significance (2-sided)
Delhi	Pearson Chi-Square	42.811b	5	<.001
	Likelihood Ratio	45.194	5	<.001
	N of Valid Cases	365
Dhaka	Pearson Chi-Square	52.593c	5	<.001
	Likelihood Ratio	56.984	5	<.001
	N of Valid Cases	449
Total	Pearson Chi-Square	46.629a	5	<.001
	Likelihood Ratio	46.233	5	<.001
	N of Valid Cases	814
a 0 cells (0.0%) have expected count less than 5. The minimum expected count is 7.02.
b 0 cells (0.0%) have expected count less than 5. The minimum expected count is 5.91.
c 4 cells (33.3%) have expected count less than 5. The minimum expected count is 1.18.
Crosstab for Agegroup
Count
City			Event		Total
			Good Air Quality	High Air Pollution
Delhi	Age Group		0	1	1
		0 to 4	0	6	6
		10 to 14	41	51	92
		15 to 19	29	26	55
		20 to 24	16	17	33
		25 to 34	30	36	66
		35 to 44	20	23	43
		45 to 54	8	16	24
		5 to 9	1	7	8
		55+	21	16	37
	Total		166	199	365
Dhaka	Age Group		0	2	2
		0 to 4	4	19	23
		10 to 14	3	85	88
		15 to 19	17	97	114
		20 to 24	26	45	71
		25 to 34	32	39	71
		35 to 44	13	26	39
		45 to 54	6	10	16
		5 to 9	4	11	15
		55+	1	9	10
	Total		106	343	449
Total	Age Group		0	3	3
		0 to 4	4	25	29
		10 to 14	44	136	180
		15 to 19	46	123	169
		20 to 24	42	62	104
		25 to 34	62	75	137
		35 to 44	33	49	82
		45 to 54	14	26	40
		5 to 9	5	18	23
		55+	22	25	47
	Total		272	542	814
Chi-Square Tests
City		Value	df	Asymptotic Significance (2-sided)
Delhi	Pearson Chi-Square	14.009b	9	0.122
	Likelihood Ratio	17.213	9	0.045
	N of Valid Cases	365
Dhaka	Pearson Chi-Square	55.461c	9	<.001
	Likelihood Ratio	61.589	9	<.001
	N of Valid Cases	449
Total	Pearson Chi-Square	33.816a	9	<.001
	Likelihood Ratio	35.44	9	<.001
	N of Valid Cases	814
a 2 cells (10.0%) have expected count less than 5. The minimum expected count is 1.00.
b 6 cells (30.0%) have expected count less than 5. The minimum expected count is .45.
c 5 cells (25.0%) have expected count less than 5. The minimum expected count is .47.
Child Agre group Crosstab
Count
City			Event		Total
			Good Air Quality	High Air Pollution
Delhi	Child (Age group)	Child (5 to 9)	10	7	17
		Infant (0)	5	9	14
		Pre-Teen (10 to 14)	11	21	32
		Teen (15 to 17)	21	15	36
		Toddler (1 to 4)	15	21	36
	Total		62	73	135
Dhaka	Child (Age group)	Child (5 to 9)	5	19	24
		Infant (0)	20	19	39
		Pre-Teen (10 to 14)	5	93	98
		Teen (15 to 17)	7	58	65
		Toddler (1 to 4)	15	49	64
	Total		52	238	290
Total	Child (Age group)	Child (5 to 9)	15	26	41
		Infant (0)	25	28	53
		Pre-Teen (10 to 14)	16	114	130	0.305882
		Teen (15 to 17)	28	73	101
		Toddler (1 to 4)	30	70	100
	Total		114	311	425
Chi-Square Tests
City		Value	df	Asymptotic Significance (2-sided)
Delhi	Pearson Chi-Square	5.967b	5	0.309
	Likelihood Ratio	5.998	5	0.306
	N of Valid Cases	365
Dhaka	Pearson Chi-Square	50.668c	5	<.001
	Likelihood Ratio	54.792	5	<.001
	N of Valid Cases	449
Total	Pearson Chi-Square	41.786a	5	<.001
	Likelihood Ratio	46.125	5	<.001
	N of Valid Cases	814
a 0 cells (0.0%) have expected count less than 5. The minimum expected count is 13.70.
b 0 cells (0.0%) have expected count less than 5. The minimum expected count is 6.37.
c 0 cells (0.0%) have expected count less than 5. The minimum expected count is 5.67.
