# Supplementary material for: Real-time impacts of air pollution on the health, well-being, and daily life of children and young people in Delhi and Dhaka
Source: PLOS Glob Public Health. 2026 Jun 23;6(6):e0005382. doi: 10.1371/journal.pgph.0005382 (PMC13289869; doi:10.1371/journal.pgph.0005382)
Supplement: S2 Table — Participant-reported measures of well-being and sleep quality by air quality period. (XLSX) [file pgph.0005382.s008.xlsx]

## Sheet: Sheet1
S2 Table: Crosstabulations of Air Quality Event by Self-Reported Wellbeing variables (Feeling today and Sleep Quality) and City, Chi-Square Test Results and ordinal regression
This table presents associations between air quality events (Good Air Quality vs. High Air Pollution) and self-reported wellbeing measures (current feeling ) across Delhi and Dhaka. Crosstabulations show the distribution of responses by city and event category, with corresponding Chi-square test statistics, degrees of freedom, and significance levels reported for each comparison, both separately …
Feeling today (Cross tabulation)
Count
City			Feeling today					Total
			Bad	Good	Ok	Very Bad	Very Good
Delhi	Event	Good Air Quality	4	28	56	3	75	166
		High Air Pollution	46	66	12	1	74	199
	Total		50	94	68	4	149	365
Dhaka	Event	Good Air Quality	8	68	15	0	15	106
		High Air Pollution	9	84	89	9	152	343
	Total		17	152	104	9	167	449
Total	Event	Good Air Quality	12	96	71	3	90	272
		High Air Pollution	55	150	101	10	226	542
	Total		67	246	172	13	316	814
Chi-Square Tests
City		Value	df	Asymptotic Significance (2-sided)
Delhi	Pearson Chi-Square	77.771b	4	<.001
	Likelihood Ratio	86.206	4	<.001
	N of Valid Cases	365
Dhaka	Pearson Chi-Square	70.265c	4	<.001
	Likelihood Ratio	71.514	4	<.001
	N of Valid Cases	449
Total	Pearson Chi-Square	19.581a	4	<.001
	Likelihood Ratio	20.295	4	<.001
	N of Valid Cases	814
a 1 cells (10.0%) have expected count less than 5. The minimum expected count is 4.34.
b 2 cells (20.0%) have expected count less than 5. The minimum expected count is 1.82.
c 2 cells (20.0%) have expected count less than 5. The minimum expected count is 2.12.
Ordinal Regression for feeling today
Table below presents the parameter estimates from an ordinal logistic regression model, examining the effects of city, air quality condition, demographic factors (age, child age group, gender, income), and parental status on participants’ self-reported feelings, with significance tested using the Wald statistic.
Parameter Estimates
		Estimate	Std. Error	Wald	df	Sig.	95% Confidence Interval
							Lower Bound	Upper Bound
Threshold	[Feelingtoday = Very Bad]	-4.257	0.567	56.351	1	<.001	-5.369	-3.146
	[Feelingtoday = Bad]	-2.33	0.507	21.162	1	<.001	-3.323	-1.337
	[Feelingtoday = Good]	-0.725	0.501	2.098	1	0.148	-1.707	0.256
	[Feelingtoday = Very Good	0.827	0.501	2.722	1	0.099	-0.155	1.809
Location	[Event=Good Air Quality]	-0.265	0.159	2.793	1	0.095	-0.577	0.046
	[Event=High Air Pollution]	0a	.	.	0	.	.	.
	[City=Delhi]	0.272	0.16	2.911	1	0.088	-0.041	0.585
	[City=Dhaka]	0a	.	.	0	.	.	.
	[AgeGroup= ]	0.741	1.145	0.419	1	0.517	-1.503	2.985
	[AgeGroup=0 to 4]	0.565	0.444	1.615	1	0.204	-0.306	1.436
	[AgeGroup=10 to 14]	0.516	0.313	2.72	1	0.099	-0.097	1.13
	[AgeGroup=15 to 19]	1.539	0.327	22.162	1	<.001	0.898	2.18
	[AgeGroup=20 to 24]	0.936	0.347	7.264	1	0.007	0.255	1.616
	[AgeGroup=25 to 34]	0.778	0.328	5.623	1	0.018	0.135	1.422
	[AgeGroup=35 to 44]	0.525	0.348	2.277	1	0.131	-0.157	1.207
	[AgeGroup=45 to 54]	0.262	0.401	0.428	1	0.513	-0.524	1.048
	[AgeGroup=5 to 9]	0.404	0.475	0.723	1	0.395	-0.526	1.334
	[AgeGroup=55+]	0a	.	.	0	.	.	.
	[Parent=No]	-0.725	0.584	1.543	1	0.214	-1.87	0.419
	[Parent=Yes]	0a	.	.	0	.	.	.
	[ChildAgegroup= ]	-1.094	0.611	3.202	1	0.074	-2.293	0.104
	[ChildAgegroup=Child (5 to 9)]	-0.648	0.394	2.707	1	0.1	-1.42	0.124
	[ChildAgegroup=Infant (0)]	-1.312	0.352	13.92	1	<.001	-2.002	-0.623
	[ChildAgegroup=Pre-Teen (10 to 14)]	-1.918	0.297	41.741	1	<.001	-2.5	-1.336
	[ChildAgegroup=Teen (15 to 17)]	-1.344	0.32	17.697	1	<.001	-1.97	-0.718
	[ChildAgegroup=Toddler (1 to 4)]	0a	.	.	0	.	.	.
	[Gender=Female]	0.976	0.341	8.212	1	0.004	0.309	1.644
	[Gender=Male]	0.388	0.33	1.383	1	0.24	-0.258	1.034
	[Gender=Other/ Prefer not to say]	0a	.	.	0	.	.	.
	[MonthlyIncome=<$100]	0.3	0.182	2.727	1	0.099	-0.056	0.656
	[MonthlyIncome=$100 to $499]	0.495	0.232	4.553	1	0.033	0.04	0.951
	[MonthlyIncome=$1500 to $4000]	2.45	0.366	44.735	1	<.001	1.732	3.167
	[MonthlyIncome=$4000+]	2.145	0.544	15.544	1	<.001	1.079	3.212
	[MonthlyIncome=$500 to $1499]	0.031	0.387	0.007	1	0.935	-0.727	0.79
	[MonthlyIncome=I don't know]	0a	.	.	0	.	.	.
Link function: Logit.
a This parameter is set to zero because it is redundant.
Sleep Quality
This table presents associations between air quality events (Good Air Quality vs. High Air Pollution) and self-reported wellbeing measures (sleep quality ) across Delhi and Dhaka. Crosstabulations show the distribution of responses by city and event category, with corresponding Chi-square test statistics, degrees of freedom, and significance levels reported for each comparison, both separately by…
								Total
			Bad	Good	Ok	Very Bad	Very Good
Delhi	Event	Good Air Quality	3	52	66	2	43	166
		High Air Pollution	15	65	32	25	62	199
	Total		18	117	98	27	105	365
Dhaka	Event	Good Air Quality	4	71	19	1	11	106
		High Air Pollution	9	116	95	12	111	343
	Total		13	187	114	13	122	449
Total	Event	Good Air Quality	7	123	85	3	54	272
		High Air Pollution	24	181	127	37	173	542
	Total		31	304	212	40	227	814
Chi-Square Tests
City		Value	df	Asymptotic Significance (2-sided)
Delhi	Pearson Chi-Square	41.628b	4	<.001
	Likelihood Ratio	45.866	4	<.001
	N of Valid Cases	365
Dhaka	Pearson Chi-Square	41.026c	4	<.001
	Likelihood Ratio	42.734	4	<.001
	N of Valid Cases	449
Total	Pearson Chi-Square	34.197a	4	<.001
	Likelihood Ratio	37.842	4	<.001
	N of Valid Cases	814
a 0 cells (0.0%) have expected count less than 5. The minimum expected count is 10.36.
b 0 cells (0.0%) have expected count less than 5. The minimum expected count is 8.19.
c 2 cells (20.0%) have expected count less than 5. The minimum expected count is 3.07.
Ordinal Regression for sleep quality
Table below presents the parameter estimates from an ordinal logistic regression model, examining the effects of city, air quality condition, demographic factors (age, child age group, gender, income), and parental status on participants’ self-reported sleep quality, with significance tested using the Wald statistic.
		Estimate	Std. Error	Wald	df	Sig.	95% Confidence Interval
							Lower Bound	Upper Bound
Threshold	[SleepQuality = 1]	-3.613	0.509	50.441	1	<.001	-4.61	-2.616
	[SleepQuality = 2]	-2.988	0.498	36.052	1	<.001	-3.964	-2.013
	[SleepQuality = 3]	-1.115	0.486	5.261	1	0.022	-2.068	-0.162
	[SleepQuality = 4]	0.647	0.485	1.779	1	0.182	-0.304	1.598
Location	[Event=Good Air Quality]	-0.224	0.153	2.141	1	0.143	-0.523	0.076
	[Event=High Air Pollution]	0a	.	.	0	.	.	.
	[City=Delhi]	-0.447	0.153	8.528	1	0.003	-0.748	-0.147
	[City=Dhaka]	0a	.	.	0	.	.	.
	[AgeGroup= ]	20.279	0	.	1	.	20.279	20.279
	[AgeGroup=0 to 4]	0.261	0.446	0.344	1	0.557	-0.612	1.135
	[AgeGroup=10 to 14]	0.162	0.311	0.271	1	0.603	-0.448	0.772
	[AgeGroup=15 to 19]	0.366	0.317	1.33	1	0.249	-0.256	0.987
	[AgeGroup=20 to 24]	0.323	0.34	0.898	1	0.343	-0.345	0.99
	[AgeGroup=25 to 34]	0.204	0.324	0.399	1	0.528	-0.43	0.839
	[AgeGroup=35 to 44]	0.313	0.345	0.824	1	0.364	-0.363	0.988
	[AgeGroup=45 to 54]	0.191	0.401	0.227	1	0.634	-0.594	0.976
	[AgeGroup=5 to 9]	0.287	0.476	0.363	1	0.547	-0.647	1.22
	[AgeGroup=55+]	0a	.	.	0	.	.	.
	[Parent=No]	-0.302	0.58	0.271	1	0.602	-1.438	0.834
	[Parent=Yes]	0a	.	.	0	.	.	.
	[ChildAgegroup= ]	-0.516	0.599	0.742	1	0.389	-1.69	0.658
	[ChildAgegroup=Child (5 to 9)]	-0.389	0.352	1.22	1	0.269	-1.08	0.301
	[ChildAgegroup=Infant (0)]	-0.806	0.323	6.23	1	0.013	-1.439	-0.173
	[ChildAgegroup=Pre-Teen (10 to 14)]	-1.919	0.276	48.425	1	<.001	-2.46	-1.379
	[ChildAgegroup=Teen (15 to 17)]	-0.309	0.288	1.147	1	0.284	-0.874	0.256
	[ChildAgegroup=Toddler (1 to 4)]	0a	.	.	0	.	.	.
	[Gender=Female]	0.682	0.332	4.22	1	0.04	0.031	1.334
	[Gender=Male]	0.693	0.323	4.615	1	0.032	0.061	1.326
	[Gender=Other/ Prefer not to say]	0a	.	.	0	.	.	.
	[MonthlyIncome=<$100]	-0.509	0.178	8.226	1	0.004	-0.857	-0.161
	[MonthlyIncome=$100 to $499]	-0.462	0.226	4.186	1	0.041	-0.905	-0.019
	[MonthlyIncome=$1500 to $4000]	0.058	0.279	0.043	1	0.835	-0.489	0.605
	[MonthlyIncome=$4000+]	-0.377	0.427	0.78	1	0.377	-1.213	0.459
	[MonthlyIncome=$500 to $1499]	-0.47	0.381	1.518	1	0.218	-1.217	0.277
	[MonthlyIncome=I don't know]	0a	.	.	0	.	.	.
Link function: Logit.
a This parameter is set to zero because it is redundant.
