# Supplementary material for: Real-time impacts of air pollution on the health, well-being, and daily life of children and young people in Delhi and Dhaka
Source: PLOS Glob Public Health. 2026 Jun 23;6(6):e0005382. doi: 10.1371/journal.pgph.0005382 (PMC13289869; doi:10.1371/journal.pgph.0005382)
Supplement: S3 Table — Data summarizing physical and emotional health symptoms reported across air quality periods. (XLSX) [file pgph.0005382.s010.xlsx]

## Sheet: Sheet1
Additional file 10: Crosstabulations of Air Quality Event by Self-Reported Health Symptoms, with Chi-Square Test Results.
This table summarizes associations between air quality conditions (Good Air Quality vs. High Air Pollution) and self-reported symptoms in Delhi, Dhaka, and the combined dataset. Symptoms include itchy eyes, sore throat, cough, skin irritation/rash, diarrhea or vomiting, respiratory difficulties, low mood, anxiety/stress, difficulty concentrating, and headache. Crosstabulations show symptom counts…
Cross tabulation
Count
City			Itchy eyes		Total
			No	Yes
Delhi	Event	Good Air Quality	109	57	166
		High Air Pollution	61	138	199
	Total		170	195	365
Dhaka	Event	Good Air Quality	67	39	106
		High Air Pollution	149	194	343
	Total		216	233	449
Total	Event	Good Air Quality	176	96	272
		High Air Pollution	210	332	542
	Total		386	428	814
Chi-Square Tests
City		Value	df	Asymptotic Significance (2-sided)	Exact Sig. (2-sided)	Exact Sig. (1-sided)
Delhi	Pearson Chi-Square	44.580c	1	0
	Continuity Correctionb	43.184	1	0
	Likelihood Ratio	45.439	1	0
	Fisher's Exact Test				0	0
	N of Valid Cases	365
Dhaka	Pearson Chi-Square	12.675d	1	0
	Continuity Correctionb	11.895	1	0.001
	Likelihood Ratio	12.762	1	0
	Fisher's Exact Test				0.001	0
	N of Valid Cases	449
Total	Pearson Chi-Square	48.954a	1	0
	Continuity Correctionb	47.918	1	0
	Likelihood Ratio	49.411	1	0
	Fisher's Exact Test				0	0
	N of Valid Cases	814
a. 0 cells (0.0%) have expected count less than 5. The minimum expected count is 128.98.
b. Computed only for a 2x2 table
c. 0 cells (0.0%) have expected count less than 5. The minimum expected count is 77.32.
d. 0 cells (0.0%) have expected count less than 5. The minimum expected count is 50.99.
Event * Sore throat * City
Cross tabulation
Count
City			Sore throat		Total
			No	Yes
Delhi	Event	Good Air Quality	52	114	166
		High Air Pollution	68	131	199
	Total		120	245	365
Dhaka	Event	Good Air Quality	65	41	106
		High Air Pollution	147	196	343
	Total		212	237	449
Total	Event	Good Air Quality	117	155	272
		High Air Pollution	215	327	542
	Total		332	482	814
Chi-Square Tests
City		Value	df	Asymptotic Significance (2-sided)	Exact Sig. (2-sided)	Exact Sig. (1-sided)
Delhi	Pearson Chi-Square	.332c	1	0.564
	Continuity Correctionb	0.216	1	0.642
	Likelihood Ratio	0.333	1	0.564
	Fisher's Exact Test				0.578	0.322
	N of Valid Cases	365
Dhaka	Pearson Chi-Square	11.076d	1	0.001
	Continuity Correctionb	10.348	1	0.001
	Likelihood Ratio	11.113	1	0.001
	Fisher's Exact Test				0.001	0.001
	N of Valid Cases	449
Total	Pearson Chi-Square	.840a	1	0.359
	Continuity Correctionb	0.707	1	0.4
	Likelihood Ratio	0.838	1	0.36
	Fisher's Exact Test				0.365	0.2
	N of Valid Cases	814
a. 0 cells (0.0%) have expected count less than 5. The minimum expected count is 110.94.
b. Computed only for a 2x2 table
c. 0 cells (0.0%) have expected count less than 5. The minimum expected count is 54.58.
d. 0 cells (0.0%) have expected count less than 5. The minimum expected count is 50.05.
Event * Cough * City
Cross tabulation
Count
City			Cough		Total
			No	Yes
Delhi	Event	Good Air Quality	42	124	166
		High Air Pollution	60	139	199
	Total		102	263	365
Dhaka	Event	Good Air Quality	66	40	106
		High Air Pollution	146	197	343
	Total		212	237	449
Total	Event	Good Air Quality	108	164	272
		High Air Pollution	206	336	542
	Total		314	500	814
Chi-Square Tests
City		Value	df	Asymptotic Significance (2-sided)	Exact Sig. (2-sided)	Exact Sig. (1-sided)
Delhi	Pearson Chi-Square	1.057c	1	0.304
	Continuity Correctionb	0.83	1	0.362
	Likelihood Ratio	1.062	1	0.303
	Fisher's Exact Test				0.349	0.181
	N of Valid Cases	365
Dhaka	Pearson Chi-Square	12.608d	1	0
	Continuity Correctionb	11.83	1	0.001
	Likelihood Ratio	12.661	1	0
	Fisher's Exact Test				0.001	0
	N of Valid Cases	449
Total	Pearson Chi-Square	.221a	1	0.639
	Continuity Correctionb	0.155	1	0.694
	Likelihood Ratio	0.22	1	0.639
	Fisher's Exact Test				0.648	0.346
	N of Valid Cases	814
a. 0 cells (0.0%) have expected count less than 5. The minimum expected count is 104.92.
b. Computed only for a 2x2 table
c. 0 cells (0.0%) have expected count less than 5. The minimum expected count is 46.39.
d. 0 cells (0.0%) have expected count less than 5. The minimum expected count is 50.05.
Event * Skin irritation/rash * City
Cross tabulation
Count
City			Skin irritation/rash		Total
			No	Yes
Delhi	Event	Good Air Quality	91	75	166
		High Air Pollution	73	126	199
	Total		164	201	365
Dhaka	Event	Good Air Quality	69	37	106
		High Air Pollution	152	191	343
	Total		221	228	449
Total	Event	Good Air Quality	160	112	272
		High Air Pollution	225	317	542
	Total		385	429	814
Chi-Square Tests
City		Value	df	Asymptotic Significance (2-sided)	Exact Sig. (2-sided)	Exact Sig. (1-sided)
Delhi	Pearson Chi-Square	12.031c	1	0.001
	Continuity Correctionb	11.309	1	0.001
	Likelihood Ratio	12.075	1	0.001
	Fisher's Exact Test				0.001	0
	N of Valid Cases	365
Dhaka	Pearson Chi-Square	13.989d	1	0
	Continuity Correctionb	13.17	1	0
	Likelihood Ratio	14.148	1	0
	Fisher's Exact Test				0	0
	N of Valid Cases	449
Total	Pearson Chi-Square	21.772a	1	0
	Continuity Correctionb	21.083	1	0
	Likelihood Ratio	21.828	1	0
	Fisher's Exact Test				0	0
	N of Valid Cases	814
a. 0 cells (0.0%) have expected count less than 5. The minimum expected count is 128.65.
b. Computed only for a 2x2 table
c. 0 cells (0.0%) have expected count less than 5. The minimum expected count is 74.59.
d. 0 cells (0.0%) have expected count less than 5. The minimum expected count is 52.17.
Event * Diarrhea or Vomiting * City
Cross tabulation
Count
City			Diarrhea or Vomiting		Total
			No	Yes
Delhi	Event	Good Air Quality	119	47	166
		High Air Pollution	64	135	199
	Total		183	182	365
Dhaka	Event	Good Air Quality	70	36	106
		High Air Pollution	147	196	343
	Total		217	232	449
Total	Event	Good Air Quality	189	83	272
		High Air Pollution	211	331	542
	Total		400	414	814
Chi-Square Tests
City		Value	df	Asymptotic Significance (2-sided)	Exact Sig. (2-sided)	Exact Sig. (1-sided)
Delhi	Pearson Chi-Square	56.558c	1	0
	Continuity Correctionb	54.988	1	0
	Likelihood Ratio	58.186	1	0
	Fisher's Exact Test				0	0
	N of Valid Cases	365
Dhaka	Pearson Chi-Square	17.424d	1	0
	Continuity Correctionb	16.508	1	0
	Likelihood Ratio	17.624	1	0
	Fisher's Exact Test				0	0
	N of Valid Cases	449
Total	Pearson Chi-Square	67.656a	1	0
	Continuity Correctionb	66.439	1	0
	Likelihood Ratio	68.973	1	0
	Fisher's Exact Test				0	0
	N of Valid Cases	814
a. 0 cells (0.0%) have expected count less than 5. The minimum expected count is 133.66.
b. Computed only for a 2x2 table
c. 0 cells (0.0%) have expected count less than 5. The minimum expected count is 82.77.
d. 0 cells (0.0%) have expected count less than 5. The minimum expected count is 51.23.
Cross tabulation
Count
Event * Respiratory difficulties * City
Cross tabulation
Count
City			Respiratory difficulties		Total
			No	Yes
Delhi	Event	Good Air Quality	93	73	166
		High Air Pollution	74	125	199
	Total		167	198	365
Dhaka	Event	Good Air Quality	81	25	106
		High Air Pollution	149	194	343
	Total		230	219	449
Total	Event	Good Air Quality	174	98	272
		High Air Pollution	223	319	542
	Total		397	417	814
Chi-Square Tests
City		Value	df	Asymptotic Significance (2-sided)	Exact Sig. (2-sided)	Exact Sig. (1-sided)
Delhi	Pearson Chi-Square	12.940c	1	0
	Continuity Correctionb	12.193	1	0
	Likelihood Ratio	12.997	1	0
	Fisher's Exact Test				0	0
	N of Valid Cases	365
Dhaka	Pearson Chi-Square	35.240d	1	0
	Continuity Correctionb	33.933	1	0
	Likelihood Ratio	36.794	1	0
	Fisher's Exact Test				0	0
	N of Valid Cases	449
Total	Pearson Chi-Square	37.770a	1	0
	Continuity Correctionb	36.862	1	0
	Likelihood Ratio	38.123	1	0
	Fisher's Exact Test				0	0
	N of Valid Cases	814
a. 0 cells (0.0%) have expected count less than 5. The minimum expected count is 132.66.
b. Computed only for a 2x2 table
c. 0 cells (0.0%) have expected count less than 5. The minimum expected count is 75.95.
d. 0 cells (0.0%) have expected count less than 5. The minimum expected count is 51.70.
Event * Low mood * City
Cross tabulation
Count
City			Low mood		Total
			No	Yes
Delhi	Event	Good Air Quality	69	97	166
		High Air Pollution	56	143	199
	Total		125	240	365
Dhaka	Event	Good Air Quality	84	22	106
		High Air Pollution	148	195	343
	Total		232	217	449
Total	Event	Good Air Quality	153	119	272
		High Air Pollution	204	338	542
	Total		357	457	814
Chi-Square Tests
City		Value	df	Asymptotic Significance (2-sided)	Exact Sig. (2-sided)	Exact Sig. (1-sided)
Delhi	Pearson Chi-Square	7.244c	1	0.007
	Continuity Correctionb	6.66	1	0.01
	Likelihood Ratio	7.238	1	0.007
	Fisher's Exact Test				0.008	0.005
	N of Valid Cases	365
Dhaka	Pearson Chi-Square	42.250d	1	0
	Continuity Correctionb	40.817	1	0
	Likelihood Ratio	44.641	1	0
	Fisher's Exact Test				0	0
	N of Valid Cases	449
Total	Pearson Chi-Square	25.479a	1	0
	Continuity Correctionb	24.728	1	0
	Likelihood Ratio	25.42	1	0
	Fisher's Exact Test				0	0
	N of Valid Cases	814
a. 0 cells (0.0%) have expected count less than 5. The minimum expected count is 119.29.
b. Computed only for a 2x2 table
c. 0 cells (0.0%) have expected count less than 5. The minimum expected count is 56.85.
d. 0 cells (0.0%) have expected count less than 5. The minimum expected count is 51.23.
Event * Anxiety/ Stress * City
Cross tabulation
Count
City			Anxiety/ Stress		Total
			No	Yes
Delhi	Event	Good Air Quality	63	103	166
		High Air Pollution	55	144	199
	Total		118	247	365
Dhaka	Event	Good Air Quality	82	24	106
		High Air Pollution	160	183	343
	Total		242	207	449
Total	Event	Good Air Quality	145	127	272
		High Air Pollution	215	327	542
	Total		360	454	814
Chi-Square Tests
City		Value	df	Asymptotic Significance (2-sided)	Exact Sig. (2-sided)	Exact Sig. (1-sided)
Delhi	Pearson Chi-Square	4.400c	1	0.036
	Continuity Correctionb	3.942	1	0.047
	Likelihood Ratio	4.392	1	0.036
	Fisher's Exact Test				0.043	0.024
	N of Valid Cases	365
Dhaka	Pearson Chi-Square	30.737d	1	0
	Continuity Correctionb	29.513	1	0
	Likelihood Ratio	32.359	1	0
	Fisher's Exact Test				0	0
	N of Valid Cases	449
Total	Pearson Chi-Square	13.662a	1	0
	Continuity Correctionb	13.115	1	0
	Likelihood Ratio	13.624	1	0
	Fisher's Exact Test				0	0
	N of Valid Cases	814
a. 0 cells (0.0%) have expected count less than 5. The minimum expected count is 120.29.
b. Computed only for a 2x2 table
c. 0 cells (0.0%) have expected count less than 5. The minimum expected count is 53.67.
d. 0 cells (0.0%) have expected count less than 5. The minimum expected count is 48.87.
Event * Concentrating at work or school * City
Cross tabulation
Count
City			Concentrating at work or school		Total
			No	Yes
Delhi	Event	Good Air Quality	50	116	166
		High Air Pollution	52	147	199
	Total		102	263	365
Dhaka	Event	Good Air Quality	81	25	106
		High Air Pollution	156	187	343
	Total		237	212	449
Total	Event	Good Air Quality	131	141	272
		High Air Pollution	208	334	542
	Total		339	475	814
Chi-Square Tests
City		Value	df	Asymptotic Significance (2-sided)	Exact Sig. (2-sided)	Exact Sig. (1-sided)
Delhi	Pearson Chi-Square	.715c	1	0.398
	Continuity Correctionb	0.531	1	0.466
	Likelihood Ratio	0.714	1	0.398
	Fisher's Exact Test				0.414	0.233
	N of Valid Cases	365
Dhaka	Pearson Chi-Square	31.091d	1	0
	Continuity Correctionb	29.862	1	0
	Likelihood Ratio	32.556	1	0
	Fisher's Exact Test				0	0
	N of Valid Cases	449
Total	Pearson Chi-Square	7.136a	1	0.008
	Continuity Correctionb	6.739	1	0.009
	Likelihood Ratio	7.1	1	0.008
	Fisher's Exact Test				0.008	0.005
	N of Valid Cases	814
a. 0 cells (0.0%) have expected count less than 5. The minimum expected count is 113.28.
b. Computed only for a 2x2 table
c. 0 cells (0.0%) have expected count less than 5. The minimum expected count is 46.39.
d. 0 cells (0.0%) have expected count less than 5. The minimum expected count is 50.05.
Event * Headache * City
Cross tabulation
Count
City			Headache		Total
			No	Yes
Delhi	Event	Good Air Quality	63	103	166
		High Air Pollution	65	134	199
	Total		128	237	365
Dhaka	Event	Good Air Quality	76	30	106
		High Air Pollution	128	215	343
	Total		204	245	449
Total	Event	Good Air Quality	139	133	272
		High Air Pollution	193	349	542
	Total		332	482	814
Chi-Square Tests
City		Value	df	Asymptotic Significance (2-sided)	Exact Sig. (2-sided)	Exact Sig. (1-sided)
Delhi	Pearson Chi-Square	1.112c	1	0.292
	Continuity Correctionb	0.892	1	0.345
	Likelihood Ratio	1.11	1	0.292
	Fisher's Exact Test				0.322	0.173
	N of Valid Cases	365
Dhaka	Pearson Chi-Square	38.607d	1	0
	Continuity Correctionb	37.233	1	0
	Likelihood Ratio	39.202	1	0
	Fisher's Exact Test				0	0
	N of Valid Cases	449
Total	Pearson Chi-Square	18.003a	1	0
	Continuity Correctionb	17.367	1	0
	Likelihood Ratio	17.874	1	0
	Fisher's Exact Test				0	0
	N of Valid Cases	814
a. 0 cells (0.0%) have expected count less than 5. The minimum expected count is 110.94.
b. Computed only for a 2x2 table
c. 0 cells (0.0%) have expected count less than 5. The minimum expected count is 58.21.
d. 0 cells (0.0%) have expected count less than 5. The minimum expected count is 48.16.
