# Supplementary material for: Real-time impacts of air pollution on the health, well-being, and daily life of children and young people in Delhi and Dhaka
Source: PLOS Glob Public Health. 2026 Jun 23;6(6):e0005382. doi: 10.1371/journal.pgph.0005382 (PMC13289869; doi:10.1371/journal.pgph.0005382)
Supplement: S5 Table — Self-reported levels and changes in physical activity during good and high air pollution periods. (XLSX) [file pgph.0005382.s012.xlsx]

## Sheet: Sheet1
S5 Table: Crosstabulation of Air Quality Events and Daily Physical Activity Duration by City
This table shows the relationship between air quality events (Good Air Quality vs. High Air Pollution) and daily physical activity duration in Delhi, Dhaka, and the combined dataset. Crosstabulations present participant counts by city, air quality category, and activity duration, with Chi-square test results and significance levels.
Event * Physical Activity * City Cross tabulationulation
Count
City			Physical Activity						Total
			0 Minutes	1-15 Minutes	16-30 Minutes	31-45 Minutes	46-60 Minutes	60+ Minutes
Delhi	Event	Good Air Quality	14	58	15	5	5	69	166
		High Air Pollution	35	59	67	2	2	34	199
	Total		49	117	82	7	7	103	365
Dhaka	Event	Good Air Quality	6	9	23	5	9	54	106
		High Air Pollution	108	126	68	11	8	22	343
	Total		114	135	91	16	17	76	449
Total	Event	Good Air Quality	20	67	38	10	14	123	272
		High Air Pollution	143	185	135	13	10	56	542
	Total		163	252	173	23	24	179	814
Chi-Square Tests
City		Value	df	Asymptotic Significance (2-sided)
Delhi	Pearson Chi-Square	53.906b	5	<.001
	Likelihood Ratio	56.753	5	<.001
	N of Valid Cases	365
Dhaka	Pearson Chi-Square	146.386c	5	<.001
	Likelihood Ratio	139.903	5	<.001
	N of Valid Cases	449
Total	Pearson Chi-Square	156.224a	5	<.001
	Likelihood Ratio	155.236	5	<.001
	N of Valid Cases	814
a 0 cells (0.0%) have expected count less than 5. The minimum expected count is 7.69.
b 4 cells (33.3%) have expected count less than 5. The minimum expected count is 3.18.
c 2 cells (16.7%) have expected count less than 5. The minimum expected count is 3.78.
