# Supplementary material for: Real-time impacts of air pollution on the health, well-being, and daily life of children and young people in Delhi and Dhaka
Source: PLOS Glob Public Health. 2026 Jun 23;6(6):e0005382. doi: 10.1371/journal.pgph.0005382 (PMC13289869; doi:10.1371/journal.pgph.0005382)
Supplement: S7 Table — Interruptions to school, work, healthcare, and caregiving activities reported during high-pollution periods. (XLSX) [file pgph.0005382.s014.xlsx]

## Sheet: Sheet1
S7 Table: Crosstabulations of Air Quality Events and Disruptions to Daily Life
This table presents associations between air quality events (Good Air Quality vs. High Air Pollution) and self-reported daily life disruptions in Delhi, Dhaka, and the combined dataset. Disruptions include being late for school/work, missing school/work, missing meetings or interviews, missing healthcare appointments, missing social gatherings, lacking enough food, lacking access to clean drinkin…
Event * Late for school or work * City
Crosstab
Count
City			Late for school or work		Total
			No	Yes
Delhi	Event	Good Air Quality	115	51	166
		High Air Pollution	60	139	199
	Total		175	190	365
Dhaka	Event	Good Air Quality	74	32	106
		High Air Pollution	137	206	343
	Total		211	238	449
Total	Event	Good Air Quality	189	83	272
		High Air Pollution	197	345	542
	Total		386	428	814
Chi-Square Tests
City		Value	df	Asymptotic Significance (2-sided)	Exact Sig. (2-sided)	Exact Sig. (1-sided)
Delhi	Pearson Chi-Square	55.514c	1	0
	Continuity Correctionb	53.957	1	0
	Likelihood Ratio	56.951	1	0
	Fisher's Exact Test				0	0
	N of Valid Cases	365
Dhaka	Pearson Chi-Square	29.003d	1	0
	Continuity Correctionb	27.817	1	0
	Likelihood Ratio	29.458	1	0
	Fisher's Exact Test				0	0
	N of Valid Cases	449
Total	Pearson Chi-Square	79.767a	1	0
	Continuity Correctionb	78.444	1	0
	Likelihood Ratio	81.187	1	0
	Fisher's Exact Test				0	0
	N of Valid Cases	814
a. 0 cells (0.0%) have expected count less than 5. The minimum expected count is 128.98.
b. Computed only for a 2x2 table
c. 0 cells (0.0%) have expected count less than 5. The minimum expected count is 79.59.
d. 0 cells (0.0%) have expected count less than 5. The minimum expected count is 49.81.
Event * Missed school or work * City
Crosstab
Count
City			Missed school or work		Total
			No	Yes
Delhi	Event	Good Air Quality	94	72	166
		High Air Pollution	62	137	199
	Total		156	209	365
Dhaka	Event	Good Air Quality	75	31	106
		High Air Pollution	153	190	343
	Total		228	221	449
Total	Event	Good Air Quality	169	103	272
		High Air Pollution	215	327	542
	Total		384	430	814
Chi-Square Tests
City		Value	df	Asymptotic Significance (2-sided)	Exact Sig. (2-sided)	Exact Sig. (1-sided)
Delhi	Pearson Chi-Square	23.992c	1	0
	Continuity Correctionb	22.962	1	0
	Likelihood Ratio	24.178	1	0
	Fisher's Exact Test				0	0
	N of Valid Cases	365
Dhaka	Pearson Chi-Square	22.152d	1	0
	Continuity Correctionb	21.118	1	0
	Likelihood Ratio	22.718	1	0
	Fisher's Exact Test				0	0
	N of Valid Cases	449
Total	Pearson Chi-Square	36.676a	1	0
	Continuity Correctionb	35.78	1	0
	Likelihood Ratio	36.886	1	0
	Fisher's Exact Test				0	0
	N of Valid Cases	814
a. 0 cells (0.0%) have expected count less than 5. The minimum expected count is 128.31.
b. Computed only for a 2x2 table
c. 0 cells (0.0%) have expected count less than 5. The minimum expected count is 70.95.
d. 0 cells (0.0%) have expected count less than 5. The minimum expected count is 52.17.
Event * Missed meeting or interview * City
Crosstab
Count
City			Missed meeting or interview		Total
			No	Yes
Delhi	Event	Good Air Quality	97	69	166
		High Air Pollution	67	132	199
	Total		164	201	365
Dhaka	Event	Good Air Quality	82	24	106
		High Air Pollution	152	191	343
	Total		234	215	449
Total	Event	Good Air Quality	179	93	272
		High Air Pollution	219	323	542
	Total		398	416	814
Chi-Square Tests
City		Value	df	Asymptotic Significance (2-sided)	Exact Sig. (2-sided)	Exact Sig. (1-sided)
Delhi	Pearson Chi-Square	22.434c	1	0
	Continuity Correctionb	21.444	1	0
	Likelihood Ratio	22.614	1	0
	Fisher's Exact Test				0	0
	N of Valid Cases	365
Dhaka	Pearson Chi-Square	35.430d	1	0
	Continuity Correctionb	34.118	1	0
	Likelihood Ratio	37.186	1	0
	Fisher's Exact Test				0	0
	N of Valid Cases	449
Total	Pearson Chi-Square	46.772a	1	0
	Continuity Correctionb	45.761	1	0
	Likelihood Ratio	47.345	1	0
	Fisher's Exact Test				0	0
	N of Valid Cases	814
a. 0 cells (0.0%) have expected count less than 5. The minimum expected count is 132.99.
b. Computed only for a 2x2 table
c. 0 cells (0.0%) have expected count less than 5. The minimum expected count is 74.59.
d. 0 cells (0.0%) have expected count less than 5. The minimum expected count is 50.76.
Event * Missed health care appointment * City
Crosstab
Count
City			Missed health care appointment		Total
			No	Yes
Delhi	Event	Good Air Quality	119	47	166
		High Air Pollution	73	126	199
	Total		192	173	365
Dhaka	Event	Good Air Quality	83	23	106
		High Air Pollution	159	184	343
	Total		242	207	449
Total	Event	Good Air Quality	202	70	272
		High Air Pollution	232	310	542
	Total		434	380	814
Chi-Square Tests
City		Value	df	Asymptotic Significance (2-sided)	Exact Sig. (2-sided)	Exact Sig. (1-sided)
Delhi	Pearson Chi-Square	44.476c	1	0
	Continuity Correctionb	43.083	1	0
	Likelihood Ratio	45.588	1	0
	Fisher's Exact Test				0	0
	N of Valid Cases	365
Dhaka	Pearson Chi-Square	33.258d	1	0
	Continuity Correctionb	31.985	1	0
	Likelihood Ratio	35.151	1	0
	Fisher's Exact Test				0	0
	N of Valid Cases	449
Total	Pearson Chi-Square	72.019a	1	0
	Continuity Correctionb	70.76	1	0
	Likelihood Ratio	74.524	1	0
	Fisher's Exact Test				0	0
	N of Valid Cases	814
a. 0 cells (0.0%) have expected count less than 5. The minimum expected count is 126.98.
b. Computed only for a 2x2 table
c. 0 cells (0.0%) have expected count less than 5. The minimum expected count is 78.68.
d. 0 cells (0.0%) have expected count less than 5. The minimum expected count is 48.87.
Event * Missed meeting up with friends / family * City
Crosstab
Count
City			Missed meeting up with friends / family		Total
			No	Yes
Delhi	Event	Good Air Quality	116	50	166
		High Air Pollution	69	130	199
	Total		185	180	365
Dhaka	Event	Good Air Quality	77	29	106
		High Air Pollution	146	197	343
	Total		223	226	449
Total	Event	Good Air Quality	193	79	272
		High Air Pollution	215	327	542
	Total		408	406	814
Chi-Square Tests
City		Value	df	Asymptotic Significance (2-sided)	Exact Sig. (2-sided)	Exact Sig. (1-sided)
Delhi	Pearson Chi-Square	44.879c	1	0
	Continuity Correctionb	43.482	1	0
	Likelihood Ratio	45.915	1	0
	Fisher's Exact Test				0	0
	N of Valid Cases	365
Dhaka	Pearson Chi-Square	29.300d	1	0
	Continuity Correctionb	28.109	1	0
	Likelihood Ratio	30.139	1	0
	Fisher's Exact Test				0	0
	N of Valid Cases	449
Total	Pearson Chi-Square	70.919a	1	0
	Continuity Correctionb	69.673	1	0
	Likelihood Ratio	72.594	1	0
	Fisher's Exact Test				0	0
	N of Valid Cases	814
a. 0 cells (0.0%) have expected count less than 5. The minimum expected count is 135.67.
b. Computed only for a 2x2 table
c. 0 cells (0.0%) have expected count less than 5. The minimum expected count is 81.86.
d. 0 cells (0.0%) have expected count less than 5. The minimum expected count is 52.65.
Event * Not have enough food * City
Crosstab
Count
City			Not have enough food		Total
			No	Yes
Delhi	Event	Good Air Quality	45	121	166
		High Air Pollution	66	133	199
	Total		111	254	365
Dhaka	Event	Good Air Quality	79	27	106
		High Air Pollution	126	217	343
	Total		205	244	449
Total	Event	Good Air Quality	124	148	272
		High Air Pollution	192	350	542
	Total		316	498	814
Chi-Square Tests
City		Value	df	Asymptotic Significance (2-sided)	Exact Sig. (2-sided)	Exact Sig. (1-sided)
Delhi	Pearson Chi-Square	1.569c	1	0.21
	Continuity Correctionb	1.296	1	0.255
	Likelihood Ratio	1.577	1	0.209
	Fisher's Exact Test				0.253	0.127
	N of Valid Cases	365
Dhaka	Pearson Chi-Square	46.616d	1	0
	Continuity Correctionb	45.106	1	0
	Likelihood Ratio	47.689	1	0
	Fisher's Exact Test				0	0
	N of Valid Cases	449
Total	Pearson Chi-Square	7.878a	1	0.005
	Continuity Correctionb	7.455	1	0.006
	Likelihood Ratio	7.816	1	0.005
	Fisher's Exact Test				0.006	0.003
	N of Valid Cases	814
a. 0 cells (0.0%) have expected count less than 5. The minimum expected count is 105.59.
b. Computed only for a 2x2 table
c. 0 cells (0.0%) have expected count less than 5. The minimum expected count is 50.48.
d. 0 cells (0.0%) have expected count less than 5. The minimum expected count is 48.40.
Event * No access clean drinking water * City
Crosstab
Count
City			No access to clean drinking water		Total
			No	Yes
Delhi	Event	Good Air Quality	93	73	166
		High Air Pollution	62	137	199
	Total		155	210	365
Dhaka	Event	Good Air Quality	81	25	106
		High Air Pollution	125	218	343
	Total		206	243	449
Total	Event	Good Air Quality	174	98	272
		High Air Pollution	187	355	542
	Total		361	453	814
Chi-Square Tests
City		Value	df	Asymptotic Significance (2-sided)	Exact Sig. (2-sided)	Exact Sig. (1-sided)
Delhi	Pearson Chi-Square	22.908c	1	0
	Continuity Correctionb	21.902	1	0
	Likelihood Ratio	23.073	1	0
	Fisher's Exact Test				0	0
	N of Valid Cases	365
Dhaka	Pearson Chi-Square	52.105d	1	0
	Continuity Correctionb	50.508	1	0
	Likelihood Ratio	53.624	1	0
	Fisher's Exact Test				0	0
	N of Valid Cases	449
Total	Pearson Chi-Square	63.725a	1	0
	Continuity Correctionb	62.537	1	0
	Likelihood Ratio	64.042	1	0
	Fisher's Exact Test				0	0
	N of Valid Cases	814
a. 0 cells (0.0%) have expected count less than 5. The minimum expected count is 120.63.
b. Computed only for a 2x2 table
c. 0 cells (0.0%) have expected count less than 5. The minimum expected count is 70.49.
d. 0 cells (0.0%) have expected count less than 5. The minimum expected count is 48.63.
Event * Need for more family assistance * City
Crosstab
Count
City			Need for more family assistance		Total
			No	Yes
Delhi	Event	Good Air Quality	92	74	166
		High Air Pollution	61	138	199
	Total		153	212	365
Dhaka	Event	Good Air Quality	78	28	106
		High Air Pollution	122	221	343
	Total		200	249	449
Total	Event	Good Air Quality	170	102	272
		High Air Pollution	183	359	542
	Total		353	461	814
Chi-Square Tests
City		Value	df	Asymptotic Significance (2-sided)	Exact Sig. (2-sided)	Exact Sig. (1-sided)
Delhi	Pearson Chi-Square	22.805c	1	0
	Continuity Correctionb	21.799	1	0
	Likelihood Ratio	22.963	1	0
	Fisher's Exact Test				0	0
	N of Valid Cases	365
Dhaka	Pearson Chi-Square	47.376d	1	0
	Continuity Correctionb	45.85	1	0
	Likelihood Ratio	48.175	1	0
	Fisher's Exact Test				0	0
	N of Valid Cases	449
Total	Pearson Chi-Square	60.894a	1	0
	Continuity Correctionb	59.73	1	0
	Likelihood Ratio	61.011	1	0
	Fisher's Exact Test				0	0
	N of Valid Cases	814
a. 0 cells (0.0%) have expected count less than 5. The minimum expected count is 117.96.
b. Computed only for a 2x2 table
c. 0 cells (0.0%) have expected count less than 5. The minimum expected count is 69.58.
d. 0 cells (0.0%) have expected count less than 5. The minimum expected count is 47.22.
