# Supplementary material for: Real-time impacts of air pollution on the health, well-being, and daily life of children and young people in Delhi and Dhaka
Source: PLOS Glob Public Health. 2026 Jun 23;6(6):e0005382. doi: 10.1371/journal.pgph.0005382 (PMC13289869; doi:10.1371/journal.pgph.0005382)
Supplement: S9 Table — Tabulated data on concern levels about high air pollution and satisfaction with city responses. (XLSX) [file pgph.0005382.s017.xlsx]

## Sheet: Sheet1
S9 Table: Crosstabulations of Air Quality Events with Concern Levels and Community Preparedness Satisfaction by City
This table examines the relationship between air quality events (Good Air Quality vs. High Air Pollution) and (1) concern levels about high air pollution (0–10 scale) and (2) satisfaction with community preparedness and response (five-point scale) in Delhi, Dhaka, and the combined dataset. Crosstabulations present participant counts by city and response category, with Chi-square test results and …
Event * Concerned are you about High Air Pollution * City
Crosstab
Count
City			Concerned are you about High Air Pollution											Total
			0	1	2	3	4	5	6	7	8	9	10
Delhi	Event	Good Air Quality	21	10	4	25	4	29	3	50	3	2	15	166
		High Air Pollution	35	31	7	5	2	9	1	7	4	3	95	199
	Total		56	41	11	30	6	38	4	57	7	5	110	365
Dhaka	Event	Good Air Quality	9	5	17	36	8	7	0	1	1	2	20	106
		High Air Pollution	84	36	56	74	7	38	1	18	2	1	26	343
	Total		93	41	73	110	15	45	1	19	3	3	46	449
Total	Event	Good Air Quality	30	15	21	61	12	36	3	51	4	4	35	272
		High Air Pollution	119	67	63	79	9	47	2	25	6	4	121	542
	Total		149	82	84	140	21	83	5	76	10	8	156	814
Chi-Square Tests
City		Value	df	Asymptotic Significance (2-sided)
Delhi	Pearson Chi-Square	129.640b	10	0
	Likelihood Ratio	141.785	10	0
	N of Valid Cases	365
Dhaka	Pearson Chi-Square	44.179c	10	0
	Likelihood Ratio	44.818	10	0
	N of Valid Cases	449
Total	Pearson Chi-Square	88.412a	10	0
	Likelihood Ratio	87.286	10	0
	N of Valid Cases	814
a. 4 cells (18.2%) have expected count less than 5. The minimum expected count is 1.67.
b. 8 cells (36.4%) have expected count less than 5. The minimum expected count is 1.82.
c. 8 cells (36.4%) have expected count less than 5. The minimum expected count is .24.
Event * Satisfied with preparedness and response of your community to high air pollution * City
Crosstab
Count
City			Satisfied with preparedness and response of your community to high air pollution					Total
			Neutral	Somewhat Dissatisfied	Somewhat Satisfied	Very Dissatisfied	Very Satisfied
Delhi	Event	Good Air Quality	22	6	69	0	69	166
		High Air Pollution	8	6	74	18	93	199
	Total		30	12	143	18	162	365
Dhaka	Event	Good Air Quality	40	13	36	3	14	106
		High Air Pollution	94	8	96	12	133	343
	Total		134	21	132	15	147	449
Total	Event	Good Air Quality	62	19	105	3	83	272
		High Air Pollution	102	14	170	30	226	542
	Total		164	33	275	33	309	814
Chi-Square Tests
City		Value	df	Asymptotic Significance (2-sided)
Delhi	Pearson Chi-Square	25.488b	4	0
	Likelihood Ratio	32.503	4	0
	N of Valid Cases	365
Dhaka	Pearson Chi-Square	37.234c	4	0
	Likelihood Ratio	37.329	4	0
	N of Valid Cases	449
Total	Pearson Chi-Square	27.628a	4	0
	Likelihood Ratio	29.26	4	0
	N of Valid Cases	814
a. 0 cells (0.0%) have expected count less than 5. The minimum expected count is 11.03.
b. 0 cells (0.0%) have expected count less than 5. The minimum expected count is 5.46.
c. 2 cells (20.0%) have expected count less than 5. The minimum expected count is 3.54.
