# Supplementary material for: Real-time impacts of air pollution on the health, well-being, and daily life of children and young people in Delhi and Dhaka
Source: PLOS Glob Public Health. 2026 Jun 23;6(6):e0005382. doi: 10.1371/journal.pgph.0005382 (PMC13289869; doi:10.1371/journal.pgph.0005382)
Supplement: S10 Table — Qualitative codebook, themes, and illustrative quotes on participants’ suggestions for improving urban sustainability. (XLSX) [file pgph.0005382.s019.xlsx]

## Sheet: Sheet1
S10 Table. Categorization of qualitative responses into five themes. Responses to the open-ended question “If you could do one thing to make your town/city healthier and more sustainable, what would it be?” were grouped into five overarching themes: Cleanliness & Environment, Values & Community, Health & Wellbeing, Pollution & Technology Solutions, and Other. The table presents all included respo…
Theme	Quote
Cleanliness & Environment	It would be good if the mud or garbage around the road gets cleaned up.
Cleanliness & Environment	Plant more trees or reforestation.
Cleanliness & Environment	More trees along the roads
Cleanliness & Environment	Planting more and more trees
Cleanliness & Environment	Tree plantation
Cleanliness & Environment	Planting tree
Cleanliness & Environment	More and more trees need to be planted
Cleanliness & Environment	Built a natural environment
Cleanliness & Environment	More plants trees in more plan for heat wave
Cleanliness & Environment	Plan more trees
Cleanliness & Environment	Preventing the pollution of the Buriganga River and ensuring its flow
Cleanliness & Environment	Collect all garbage, plant more trees
Cleanliness & Environment	Porishkar o porichonno
Cleanliness & Environment	Observe cleanliness
Cleanliness & Environment	Cleaning
Cleanliness & Environment	Focus on cleanliness
Cleanliness & Environment	Cleanliness, proper disposal of garbage/trash
Cleanliness & Environment	Keeping clean and tidy
Cleanliness & Environment	Rasta porishkar and nala bondho kora
Cleanliness & Environment	Drainage solution and cleanliness
Cleanliness & Environment	Plants a tree
Cleanliness & Environment	Plant more trees
Values & Community	Vote great leaders that are accountable
Values & Community	Elect responsible leaders
Values & Community	We need God
Values & Community	God
Values & Community	I want to help people
Values & Community	Good prayer
Values & Community	It will happen, god willing
Values & Community	Helping
Values & Community	Islamic Lifestyle will be perfect for us
Values & Community	I would stand by the side of helpless people
Values & Community	If we all live together in harmony, our city will be sustainable.
Values & Community	Service to mother Cow
Values & Community	Shiva
Values & Community	I want to help people
Health & Wellbeing	Education
Health & Wellbeing	Awareness programs
Health & Wellbeing	Health education
Health & Wellbeing	Health education
Health & Wellbeing	Education
Health & Wellbeing	Hospital
Health & Wellbeing	To make everyone aware
Health & Wellbeing	Free and equipped hospitals
Health & Wellbeing	Free medical operation
Health & Wellbeing	Hospital
Health & Wellbeing	Free medical operation
Health & Wellbeing	Safety
Health & Wellbeing	Health services
Health & Wellbeing	More medicine
Pollution & Technology Solutions	Use electric vehicles
Pollution & Technology Solutions	I would take measures to control air pollution in Dhaka. I would also ban smoking in public places because cigarette smoke is extremely bad…
Pollution & Technology Solutions	Ban smoking in public places
Pollution & Technology Solutions	Electric vehicles
Pollution & Technology Solutions	Remove fuel cars
Pollution & Technology Solutions	Encourage working from home where possible
Pollution & Technology Solutions	Computer
Other	Conducive community
Other	Run
Other	Nothing
Other	Prefer Not to Say
Other	Nothing will happen/nothing will be done
Other	It will be better
Other	I have to become rich, what else?
Other	No response
